# Supplementary material for: The Influence of Diet on the Composition and Function of Gut Microbiota in Four Snake Species
Source: Ecol Evol. 2025 Sep 25;15(10):e72204. doi: 10.1002/ece3.72204 (PMC12463458; doi:10.1002/ece3.72204)
Supplement: Supplementary file 1 — Table S1: Raw and Clean reads from the analyzed samples. [file ECE3-15-e72204-s004.xls]

## Sheet: Sheet1
Table S1 Raw and Clean reads from the analyzed samples
Sample	RawData	CleanData	Effective (%)	NonHostData
PC1	6334.41	6329.56	99.923	6001.68
PC2	8550.6	8538.58	99.859	8366.5
PC3	6210.2	6199.11	99.822	6239.34
RC1	8106.89	8084.28	99.721	6069.32
RC2	8239.44	8235.68	99.954	8225.52
RC3	6856.27	6850.49	99.916	6288.68
ET1	8705.8	8664.13	99.521	2327.76
ET2	6215.43	6204.09	99.818	3539.1
ET3	6265.95	6263.73	99.964	6147.02
PJ1	6134.99	6121.76	99.784	6421.64
PJ2	6145.18	6134.91	99.833	5996.26
PJ3	5948.58	5927.63	99.648	3339.98
