# Supplementary material for: The Influence of Diet on the Composition and Function of Gut Microbiota in Four Snake Species
Source: Ecol Evol. 2025 Sep 25;15(10):e72204. doi: 10.1002/ece3.72204 (PMC12463458; doi:10.1002/ece3.72204)
Supplement: Supplementary file 2 — Table S2: Assembly results for each sample. [file ECE3-15-e72204-s002.xls]

## Sheet: Sheet1
Table S2 Assembly results for each sample
Sample	Total len. (bp)	Num.	Average len. (bp)	N50 Len. (bp)	N90 Len. (bp)	Max Len. (bp)
PC1	224894871	124761	1802.61	3188	658	352880
PC2	240249658	131774	1823.19	3584	634	349306
PC3	172029623	77788	2211.52	5990	697	339294
RC1	225444818	250251	900.87	814	541	279332
RC2	42522296	26779	1587.9	2242	639	161628
RC3	110470670	87169	1267.32	1477	581	92338
ET1	45577801	49589	919.11	857	543	206417
ET2	78584035	37970	2069.63	5639	661	462677
ET3	34348515	12646	2716.16	9933	795	169177
PJ1	70426837	44444	1584.62	2738	600	202240
PJ2	77214429	37427	2063.07	3750	730	194028
PJ3	42360211	22817	1856.52	4644	628	154297
