# Supplementary material for: The Influence of Diet on the Composition and Function of Gut Microbiota in Four Snake Species
Source: Ecol Evol. 2025 Sep 25;15(10):e72204. doi: 10.1002/ece3.72204 (PMC12463458; doi:10.1002/ece3.72204)
Supplement: Supplementary file 3 — Table S3: ORF prediction results. [file ECE3-15-e72204-s003.xls]

## Sheet: Sheet1
Table S3 ORF prediction results
ORFs	Integrity:all	Total Len. (Mbp)	Average Len. (bp)
1082763	595,921(55.04%)	702.36	648.67
