# Supplementary material for: The Influence of Diet on the Composition and Function of Gut Microbiota in Four Snake Species
Source: Ecol Evol. 2025 Sep 25;15(10):e72204. doi: 10.1002/ece3.72204 (PMC12463458; doi:10.1002/ece3.72204)
Supplement: Supplementary file 4 — Table S4: Relative abundance of classified gut microbiome in samples. [file ECE3-15-e72204-s006.xls]

## Sheet: Sheet1
Table S4 Relative abundance of classified gut microbiome in samples
	The abundance of gut microbiome
Domain	PC (%)	RC (%)	ET (%)	PJ (%)
Bacteria	90	55	82.33	94.67
Eukaryote	0.12	0.81	0.77	0.047
Archaea	0.043	0.0021	0.013	0.0027
Viruses	0.047	20.01	1.93	0.037
