# Supplementary material for: The Influence of Diet on the Composition and Function of Gut Microbiota in Four Snake Species
Source: Ecol Evol. 2025 Sep 25;15(10):e72204. doi: 10.1002/ece3.72204 (PMC12463458; doi:10.1002/ece3.72204)
Supplement: Supplementary file 5 — Table S5: Classification of gut microbiome at the genus level. [file ECE3-15-e72204-s005.xls]

## Sheet: Sheet1
Table S5 Classification of gut microbiome at the genus level
	Genus
Sample	Bacteroides	Atadenovirus	Cetobacterium	Aeromonas	Fusobacterium	Others
PC	0.125619	0	2e-05	0.001657	0.001813	0.747814
RC	0.000614	0.19867	2.5e-05	0.076047	2.7e-05	0.545874
ET	0.265787	8.1e-05	0.197061	0.128048	0.033093	0.346069
PJ	0.542597	8.3e-05	0.000772	0.00094	0.055986	0.316143
