# Supplementary material for: The Influence of Diet on the Composition and Function of Gut Microbiota in Four Snake Species
Source: Ecol Evol. 2025 Sep 25;15(10):e72204. doi: 10.1002/ece3.72204 (PMC12463458; doi:10.1002/ece3.72204)
Supplement: Supplementary file 6 — Table S6: Relative abundance of ARO of top10 in each sample. [file ECE3-15-e72204-s001.xls]

## Sheet: Sheet1
Table S6 Relative abundance of ARO of top10 in each sample
Sample	VanSB	MexE	QnrD1	tetW/N/W	adeF	CcrA	emrR	opmE	Hinf-PBP3-BLA	TEM-208
PC	0	0	0	24	378	3	2	0	3	0
RC	905	525	407	292	233	0	61	1	147	0
ET	0	0	386	14	362	123	0	90	16	0
PJ	0	0	0	1	681	371	137	197	90	81
